# Supplementary material for: Postovulatory ageing modifies sperm-induced Ca2+ oscillations in mouse oocytes through a conditions-dependent, multi-pathway mechanism
Source: Sci Rep. 2019 Aug 14;9:11859. doi: 10.1038/s41598-019-48281-3 (PMC6694115; doi:10.1038/s41598-019-48281-3)
Supplement: Supplementary file 2 — Supplementary Dataset 1 [file 41598_2019_48281_MOESM2_ESM.xlsx]

## Sheet: fresh
		Fresh oocytes
		No. of Ca2+ transients	Mean interval betwen Ca2+ transients (min)	Duration of Ca2+ oscillations (min)	Duration of the 1st Ca2+ transient (min)	Duration of the 3rd Ca2+ transient (min)	Amplitude of the 1st Ca2+ transient (ΔF/F0)	Amplitude of the 3rd Ca2+ transient (ΔF/F0)	Rate of the 1st Ca2+ increase (min-1)	Rate of the 3rd Ca2+ increase (min-1)	Rate of the 1st Ca2+ decrease (min-1)	Rate of the 3rd Ca2+ decrease (min-1)
Experiment 1	Median	7	23.6	159.7	3.33	1.16	0.883176	0.761995	2.9216	4.4557	-3.9972	-4.5413
	Q1	6	22.25	145.5	3	1	0.820097	0.723588	1.491	4.2583	-4.2183	-4.6213
	Q3	8	24.75	179.1	3.66	1.17	0.928788	0.809639	3.4896	4.8578	-3.5646	-4.3977
	n	13	13	13	13	13	13	13	13	13	13	13
Experiment 2	Median	8	22.45	164.6	3.42	1	1.01132	0.911809	2.78695	5.2465	-4.3478	-5.20395
	Q1	7	18.535	147.375	3.33	1	0.923139	0.858436	2.33005	4.8064	-4.89987	-5.44287
	Q3	9	23.3663	183.725	3.67	1.17	1.06114	0.986435	3.36377	5.51045	-4.00895	-4.87012
	n	22	22	22	22	22	22	22	22	22	22	22
Experiment 3	Median	6	23.625	145.2	3	1	0.820575	0.808534	2.7524	4.5602	-3.4387	-4.242
	Q1	5	21.42	102	2.585	0.92	0.781435	0.753415	2.2381	4.3199	-3.85105	-4.6502
	Q3	7.5	25.3875	171.55	3.165	1	0.887806	0.893047	3.29075	4.8996	-3.10585	-4.1422
	n	11	11	11	11	11	11	11	11	11	11	11
Experiment 4	Median	6	25.5125	142.65	2.915	1.17	0.926399	0.823609	3.874	4.6136	-4.1705	-4.72765
	Q1	5	23.3137	122	2.6625	1.04	0.85039	0.795421	3.27363	4.36635	-4.23205	-4.83605
	Q3	7	27.4	179.925	3.17	1.17	0.965374	0.846381	4.7071	4.79322	-3.78185	-4.44975
	n	18	18	18	18	18	18	18	18	18	18	18
All experiments	Median	7	23.3575	157.95	3.17	1.08	0.910805	0.837571	3.12825	4.7381	-4.1035	-4.72765
	Q1	6	20.54	128.325	2.83	1	0.837259	0.791598	2.42643	4.4142	-4.44637	-5.19877
	Q3	8	25.315	182.15	3.5	1.17	1.01301	0.906702	3.74792	5.15238	-3.5539	-4.40763
	n	64	64	64	64	64	64	64	64	64	64	64

## Sheet: 9 hrs in vitro
		Oocytes aged for 9 hrs in vitro
		No. of Ca2+ transients	Mean interval betwen Ca2+ transients (min)	Duration of Ca2+ oscillations (min)	Duration of the 1st Ca2+ transient (min)	Duration of the 3rd Ca2+ transient (min)	Amplitude of the 1st Ca2+ transient (ΔF/F0)	Amplitude of the 3rd Ca2+ transient (ΔF/F0)	Rate of the 1st Ca2+ increase (min-1)	Rate of the 3rd Ca2+ increase (min-1)	Rate of the 1st Ca2+ decrease (min-1)	Rate of the 3rd Ca2+ decrease (min-1)
Experiment 1	Median	7.5	21.48	156.55	1.755	1	0.697211	0.714585	2.97465	3.86965	-3.20325	-4.014
	Q1	7	19.3014	149.35	1.335	1	0.636442	0.673014	2.73285	3.26777	-3.3572	-4.16418
	Q3	8.5	22.9087	160.025	1.9225	1.04	0.762293	0.746627	3.6722	4.25092	-3.0318	-3.77287
	n	4	4	4	4	4	4	4	4	4	4	4
Experiment 2	Median	9	18.7	174.7	2	1	0.790362	0.751542	4.24515	4.3466	-3.44135	-4.2294
	Q1	8	16.1321	155.8	1.79	1	0.739247	0.714442	3.8364	4.14553	-4.0089	-4.54895
	Q3	10	20.415	182.625	2.16	1	0.840764	0.80063	4.66308	4.58948	-3.0116	-3.9213
	n	16	16	16	16	16	16	16	16	16	16	16
Experiment 3	Median	9	19.89	164.35	2.17	1.16	0.904609	0.823296	4.7687	4.88685	-3.86505	-4.4014
	Q1	7.75	15.2321	158.675	2.12	1	0.832299	0.778372	4.09725	4.5076	-4.30178	-4.6049
	Q3	10.25	21.27	175.5	2.3325	1.16	1.02122	0.889469	5.64492	5.00577	-3.67625	-4.0919
	n	12	12	12	12	12	12	12	12	12	12	12
Experiment 4	Median	8	19.2167	147.5	2.5	1.17	0.769274	0.760253	3.4124	4.1342	-3.4556	-4.164
	Q1	7	17.9167	133	2.33	1.16	0.717913	0.711858	2.6228	3.8091	-3.6209	-4.4376
	Q3	9	20.72	160.1	3.17	1.33	0.821671	0.774138	3.7479	4.3767	-3.2077	-3.8544
	n	25	25	25	25	25	25	25	25	25	25	25
All experiments	Median	8	19.6	159.9	2.17	1.16	0.803	0.763536	3.9109	4.2902	-3.4976	-4.2448
	Q1	7	16.2429	141.7	2	1	0.724016	0.720505	3.1094	3.9991	-3.8642	-4.4977
	Q3	9	21.3	171.8	2.5	1.17	0.858657	0.807924	4.6491	4.5978	-3.2077	-3.9038
	n	57	57	57	57	57	57	57	57	57	57	57

## Sheet: 25 hrs in vitro
		Oocytes aged for 25 hrs in vitro
		No. of Ca2+ transients	Mean interval betwen Ca2+ transients (min)	Duration of Ca2+ oscillations (min)	Duration of the 1st Ca2+ transient (min)	Duration of the 3rd Ca2+ transient (min)	Amplitude of the 1st Ca2+ transient (ΔF/F0)	Amplitude of the 3rd Ca2+ transient (ΔF/F0)	Rate of the 1st Ca2+ increase (min-1)	Rate of the 3rd Ca2+ increase (min-1)	Rate of the 1st Ca2+ decrease (min-1)	Rate of the 3rd Ca2+ decrease (min-1)
Experiment 1	Median	7	21.58	176.6	2	1.17	0.690613	0.658393	2.7391	3.67215	-1.9925	-2.9286
	Q1	7	19.1375	129.45	1.67	1	0.574436	0.611615	1.92855	3.38738	-2.30728	-3.11725
	Q3	9	26.7562	196.625	2.12	1.33	0.779796	0.68743	3.3926	3.80992	-1.83737	-2.7935
	n	10	10	10	10	10	10	10	10	10	10	10
Experiment 2	Median	11	16.4429	190.3	1.33	0.83	0.541047	0.523143	3.2463	3.0247	-2.2678	-2.4575
	Q1	11	16.4429	190.3	1.33	0.83	0.541047	0.523143	3.2463	3.0247	-2.2678	-2.4575
	Q3	11	16.4429	190.3	1.33	0.83	0.541047	0.523143	3.2463	3.0247	-2.2678	-2.4575
	n	1	1	1	1	1	1	1	1	1	1	1
Experiment 3	Median	10	16	80	1.5	1	0.369427	0.412174	1.6225	2.473	-1.1963	-1.7948
	Q1	8	11.3042	79.65	1.335	0.835	0.287672	0.371337	1.429	2.228	-1.62995	-1.9187
	Q3	11.5	16.4286	128.4	1.75	1.335	0.400466	0.419862	1.8876	2.51915	-1.17865	-1.47965
	n	3	3	3	3	3	3	3	3	3	3	3
Experiment 4	Median	8	23.2375	150.75	1.5	1	0.767248	0.694888	3.113	3.8977	-3.4255	-3.7785
	Q1	5	11.29	97.25	1.29	0.8375	0.65752	0.676462	2.93393	3.73257	-3.87918	-4.08918
	Q3	10	26.1562	242.025	1.67	1	0.804983	0.732473	4.08215	4.06608	-2.7885	-3.68732
	n	16	16	16	16	16	16	16	16	16	16	16
All experiments	Median	8	20.73	165.25	1.66	1	0.700659	0.680777	3.0239	3.72725	-2.44265	-3.388
	Q1	6	15.4536	107.125	1.3725	0.84	0.566508	0.611615	2.33413	3.3678	-3.4348	-3.7981
	Q3	10	25.9563	209	1.9575	1.16	0.789237	0.700243	3.53958	4.03983	-1.9916	-2.85155
	n	30	30	30	30	30	30	30	30	30	30	30

## Sheet: 9 hrs in vivo
		Oocytes aged for 9 hrs in vivo
		No. of Ca2+ transients	Mean interval betwen Ca2+ transients (min)	Duration of Ca2+ oscillations (min)	Duration of the 1st Ca2+ transient (min)	Duration of the 3rd Ca2+ transient (min)	Amplitude of the 1st Ca2+ transient (ΔF/F0)	Amplitude of the 3rd Ca2+ transient (ΔF/F0)	Rate of the 1st Ca2+ increase (min-1)	Rate of the 3rd Ca2+ increase (min-1)	Rate of the 1st Ca2+ decrease (min-1)	Rate of the 3rd Ca2+ decrease (min-1)
Experiment 1	Median	7	16.4167	88	3.39	1	0.572374	0.699558	1.9021	4.06145	-3.0486	-3.98805
	Q1	5	13.6833	71.1	2.67	0.96	0.481567	0.656024	1.6388	3.79547	-3.4484	-4.15605
	Q3	8	17.775	113.9	4.6675	1.17	0.665091	0.736957	2.4724	4.25873	-2.7085	-3.85435
	n	19	17	17	18	16	18	16	17	16	17	16
Experiment 2	Median	5	17.0333	75.8	3.17	1.165	0.610029	0.631094	2.1577	3.5789	-2.8678	-3.67075
	Q1	5	14.825	56.8	2.5	1	0.440575	0.590385	1.3955	3.17385	-3.3951	-3.94252
	Q3	8	17.8	114	4.83	1.17	0.705577	0.696198	2.7081	3.82012	-2.3689	-3.31735
	n	21	21	21	21	20	21	20	21	20	21	20
Experiment 3	Median	6	19.3	96.5	3.5	1.17	0.668411	0.752465	2.5059	3.6067	-3.1805	-4.2184
	Q1	4	17.3667	85	2.33	1.16	0.600677	0.664858	2.38265	3.4234	-3.6672	-4.367
	Q3	6.5	21.25	111.6	4.165	1.34	0.764601	0.787469	3.0987	4.3016	-2.994	-3.5175
	n	11	9	9	11	9	11	9	11	9	11	9
All experiments	Median	6	16.8	88	3.33	1.16	0.608915	0.666647	2.1909	3.7522	-3.0819	-3.8604
	Q1	5	14.5813	64.1	2.5	1	0.475691	0.610094	1.4285	3.2946	-3.4484	-4.2184
	Q3	7.5	18.9667	113.95	4.6675	1.17	0.728156	0.73624	2.7081	4.199	-2.5049	-3.3637
	n	51	47	47	50	45	50	45	49	45	49	45

## Sheet: 25 hrs in vivo
		Oocytes aged 25 hrs in vivo
		No. of Ca2+ transients	Mean interval betwen Ca2+ transients (min)	Duration of Ca2+ oscillations (min)	Duration of the 1st Ca2+ transient (min)	Duration of the 3rd Ca2+ transient (min)	Amplitude of the 1st Ca2+ transient (ΔF/F0)	Amplitude of the 3rd Ca2+ transient (ΔF/F0)	Rate of the 1st Ca2+ increase (min-1)	Rate of the 3rd Ca2+ increase (min-1)	Rate of the 1st Ca2+ decrease (min-1)	Rate of the 3rd Ca2+ decrease (min-1)
Experiment 1	Median	11.5	23.1222	211.75	2.415	2.165	0.535935	0.681839	1.6364	3.2598	-3.20565	-3.9131
	Q1	7.75	17.6167	157.075	2.3725	2.0825	0.498733	0.677296	1.4662	3.24685	-3.22377	-4.0732
	Q3	15.25	28.6278	266.425	2.4575	2.2475	0.573137	0.686383	1.8066	3.27275	-3.18752	-3.753
	n	2	2	2	2	2	2	2	2	2	2	2
Experiment 2	Median	7	17.5	179.9	1.84	1	0.514434	0.546751	1.748	3.1721	-2.1733	-3.0729
	Q1	5	13.05	70	1.67	0.9575	0.499092	0.520957	1.5589	3.07065	-2.3347	-3.50328
	Q3	14	23.925	202.7	2.33	1.0825	0.534694	0.632514	1.8219	3.25603	-1.6772	-2.96408
	n	9	9	9	9	8	9	8	9	8	9	8
Experiment 3	Median	9	18.2725	153.55	1.5	1	0.414387	0.566148	2.2328	3.07675	-2.6682	-3.3835
	Q1	3	14.9743	105.6	1.5	0.9575	0.390669	0.527453	1.375	2.91655	-2.8984	-3.60157
	Q3	11	21.99	207.05	2	1.04	0.522175	0.595346	2.2547	3.16102	-2.3564	-3.18018
	n	5	4	4	5	4	5	4	5	4	5	4
Experiment 4	Median	10	12.86	163.5	2.5	0.84	0.518563	0.513242	2.0829	2.9505	-2.5084	-2.9441
	Q1	6	10.3455	115.8	2.16	0.83	0.437826	0.422989	1.7175	2.5379	-2.9878	-3.3148
	Q3	19	19.88	194	4.66	1.17	0.572093	0.517921	2.2109	3.1075	-1.7025	-2.7397
	n	9	9	9	9	9	9	9	9	9	9	9
Experiment 5	Median	16	10.317	215.95	2.335	0.92	0.68367	0.60281	2.30725	3.31485	-3.0566	-3.432
	Q1	11.25	7.17188	149.375	2	0.83	0.578744	0.554983	1.95887	2.93185	-3.24287	-3.92575
	Q3	31.25	15.9964	358.175	3.17	1	0.74429	0.671059	3.0952	3.5613	-2.27845	-2.8052
	n	18	18	18	18	18	18	18	18	18	18	18
All expriments	Median	12	13.9946	183.45	2.17	1	0.55031	0.562904	2.0323	3.1324	-2.6682	-3.1902
	Q1	7	10.1051	117.9	1.84	0.83	0.462338	0.516009	1.58585	2.9095	-3.13115	-3.7004
	Q3	19	19.86	279.5	3.005	1.16	0.636101	0.628962	2.3386	3.3136	-2.08395	-2.8821
	n	43	42	42	43	41	43	41	43	41	43	41

## Sheet: 9 hrs in vitro+CC
		Oocytes aged for 9 hrs in vitro with cumulus cells
		No. of Ca2+ transients	Mean interval betwen Ca2+ transients (min)	Duration of Ca2+ oscillations (min)	Duration of the 1st Ca2+ transient (min)	Duration of the 3rd Ca2+ transient (min)	Amplitude of the 1st Ca2+ transient (ΔF/F0)	Amplitude of the 3rd Ca2+ transient (ΔF/F0)	Rate of the 1st Ca2+ increase (min-1)	Rate of the 3rd Ca2+ increase (min-1)	Rate of the 1st Ca2+ decrease (min-1)	Rate of the 3rd Ca2+ decrease (min-1)
Experiment 1	Median	9.5	16.7857	146.3	3	1.17	0.858915	0.799007	3.32925	4.5978	-3.28075	-4.475
	Q1	8	15.3714	141	2.67	1.04	0.797587	0.768009	2.60355	4.05368	-3.44303	-4.82235
	Q3	10	18.2764	160.5	3.5875	1.33	0.900966	0.856641	4.14925	4.79045	-2.9221	-4.21457
	n	22	22	22	22	22	22	22	22	22	22	22
Experiment 2	Median	8	18.8167	144	2.33	1.17	0.7565	0.738658	3.1735	4.2806	-3.2828	-4.1551
	Q1	6	16.2714	130.2	2.17	1	0.722323	0.683907	2.3106	3.9555	-3.5316	-4.3832
	Q3	9	20.86	161.3	3	1.33	0.866606	0.793571	3.7767	4.4886	-2.8897	-3.6238
	n	21	21	21	21	21	21	21	21	21	21	21
Experiment 3	Median	9	16.7857	149	2.42	1.17	0.760249	0.748468	3.65235	4.12665	-3.2899	-4.1327
	Q1	8	15.0933	140	2.12	1.1675	0.721671	0.6974	3.22668	3.87628	-3.65885	-4.28195
	Q3	10	18.0125	158.7	2.83	1.17	0.804982	0.780791	4.55452	4.4866	-3.01115	-3.6177
	n	24	24	24	24	24	24	24	24	24	24	24
All experiments	Median	9	17.0333	146.1	2.67	1.17	0.783783	0.768359	3.3785	4.289	-3.2828	-4.2514
	Q1	8	15.1429	135.9	2.17	1.16	0.735607	0.712792	2.7517	3.9205	-3.5401	-4.475
	Q3	10	19.525	160.9	3.165	1.33	0.86566	0.807216	4.1822	4.6097	-2.9458	-3.75595
	n	67	67	67	67	67	67	67	67	67	67	67

## Sheet: fresh+H2O2
		Fresh oocytes treated with H2O2
		No. of Ca2+ transients	Mean interval betwen Ca2+ transients (min)	Duration of Ca2+ oscillations (min)	Duration of the 1st Ca2+ transient (min)	Duration of the 3rd Ca2+ transient (min)	Amplitude of the 1st Ca2+ transient (ΔF/F0)	Amplitude of the 3rd Ca2+ transient (ΔF/F0)	Rate of the 1st Ca2+ increase (min-1)	Rate of the 3rd Ca2+ increase (min-1)	Rate of the 1st Ca2+ decrease (min-1)	Rate of the 3rd Ca2+ decrease (min-1)
Experiment 1	Median	10	11.7167	58.3	6	1.33	0.600693	0.505829	1.6432	2.6548	-2.3942	-3.0883
	Q1	7	4.44444	40.5	0.9575	1.17	0.388176	0.366036	1.2039	1.9468	-2.7919	-3.6573
	Q3	13	13.3125	137.5	9.835	1.66	0.707314	0.638883	2.3355	3.5879	-1.591	-1.88775
	n	17	17	17	16	17	17	17	17	15	17	15
Experiment 2	Median	10.5	14.9369	117.55	3.67	1	0.488556	0.461326	2.08945	2.4774	-2.23215	-2.77155
	Q1	6	6.15424	97.1	2.335	0.4575	0.213798	0.240281	1.23145	1.44168	-3.00595	-3.5272
	Q3	15.75	22.9225	126.025	5.255	1.5825	0.735827	0.642441	2.93233	3.31905	-1.28212	-1.7492
	n	4	4	4	4	4	4	4	4	4	4	4
Experiment 3	Median	6	16.2429	72.4	2.83	1.34	0.478886	0.576333	2.1077	2.6819	-2.0677	-2.4387
	Q1	4	10.7625	46.3	0.67	1.16	0.385603	0.290636	1.8309	1.2889	-2.4463	-3.1387
	Q3	8	20.0333	90.7	4.67	1.5	0.590541	0.613175	2.4844	3.349	-1.5628	-1.6561
	n	17	17	17	17	17	17	17	17	17	17	17
All experiments	Median	8	12.934	71.35	4.66	1.335	0.491052	0.548365	1.99495	2.66835	-2.2429	-2.7982
	Q1	5.25	7.24948	45.475	0.67	1.1625	0.378217	0.327676	1.48018	1.41752	-2.78158	-3.42807
	Q3	10	19.3475	113.85	7	1.62	0.672422	0.629185	2.42425	3.46082	-1.56078	-1.7213
	n	38	38	38	37	38	38	38	38	36	38	36

## Sheet: 25 hrs in vitro+NAC
		Oocytes aged for 25 hrs in vitro with N-acetylcysteine
		No. of Ca2+ transients	Mean interval betwen Ca2+ transients (min)	Duration of Ca2+ oscillations (min)	Duration of the 1st Ca2+ transient (min)	Duration of the 3rd Ca2+ transient (min)	Amplitude of the 1st Ca2+ transient (ΔF/F0)	Amplitude of the 3rd Ca2+ transient (ΔF/F0)	Rate of the 1st Ca2+ increase (min-1)	Rate of the 3rd Ca2+ increase (min-1)	Rate of the 1st Ca2+ decrease (min-1)	Rate of the 3rd Ca2+ decrease (min-1)
Experiment 1	Median	12	19.6917	290.45	1.42	1	0.6013	0.530784	2.60235	2.98325	-1.8703	-2.52405
	Q1	11	17.675	234.3	1.2025	0.8325	0.515993	0.522088	2.4312	2.63643	-2.11865	-2.8036
	Q3	15.75	23.51	334.875	1.5	1	0.659965	0.570861	2.89027	3.1645	-1.67615	-2.156
	n	14	14	14	14	14	14	14	14	14	14	14
Experiment 2	Median	14	18.5333	319.9	1.5	1.16	0.602662	0.616865	2.6903	3.374	-2.183	-2.7095
	Q1	6	14.9857	198.5	1.34	1	0.542829	0.562632	2.5142	2.7401	-2.6412	-2.988
	Q3	17	23.95	353.4	1.67	1.16	0.682795	0.629674	2.9043	3.6714	-1.7714	-2.2852
	n	9	9	9	9	9	9	9	9	9	9	9
Experiment 3	Median	16	16.7714	316	1.34	1	0.552066	0.54615	2.31305	3.078	-2.03895	-2.4464
	Q1	11	13.7812	215.15	1.33	0.83	0.481128	0.513	1.82238	2.7979	-2.27182	-2.7846
	Q3	21	22.67	368.85	1.5	1.16	0.622499	0.58669	2.78215	3.4319	-1.7199	-2.0336
	n	31	31	31	30	29	30	29	30	29	30	29
All experiments	Median	14	18.7667	315.55	1.34	1	0.568135	0.547795	2.5142	3.09145	-2.003	-2.4935
	Q1	11	14.3844	225.025	1.33	0.8375	0.496554	0.517744	2.0555	2.7037	-2.287	-2.84043
	Q3	19.75	23.33	360.875	1.5	1.16	0.64239	0.59342	2.8469	3.43275	-1.7148	-2.11883
	n	54	54	54	53	52	53	52	53	52	53	52

## Sheet: fresh+CCD
		Fresh oocytes treated with cytochalasin D
		No. of Ca2+ transients	Mean interval betwen Ca2+ transients (min)	Duration of Ca2+ oscillations (min)	Duration of the 1st Ca2+ transient (min)	Duration of the 3rd Ca2+ transient (min)	Amplitude of the 1st Ca2+ transient (ΔF/F0)	Amplitude of the 3rd Ca2+ transient (ΔF/F0)	Rate of the 1st Ca2+ increase (min-1)	Rate of the 3rd Ca2+ increase (min-1)	Rate of the 1st Ca2+ decrease (min-1)	Rate of the 3rd Ca2+ decrease (min-1)
Experiment 1	Median	9	18.0583	195.15	3.34	1.16	0.88966	0.844034	2.9028	4.64755	-4.1517	-4.7133
	Q1	8	15.0107	172.975	3	0.8325	0.765113	0.759036	2.4637	4.19247	-4.4116	-5.10067
	Q3	10.75	23.2937	219.625	3.67	1.17	0.986497	0.897847	3.5296	4.94942	-3.7652	-4.1279
	n	42	42	42	42	42	42	42	39	40	39	40
Experiment 2	Median	11	16.6571	200.25	3	1	0.869464	0.865991	2.5923	4.9665	-3.9256	-5.1801
	Q1	9	12.9639	186.675	2.67	0.83	0.746061	0.776515	2.10815	4.28605	-4.2961	-5.39877
	Q3	13	19.3417	219.6	3.3375	1.17	0.957887	0.906303	3.21955	5.30037	-3.4172	-4.36048
	n	33	32	32	30	29	30	29	27	28	27	28
Experiment 3	Median	8	22.46	188.9	3.33	1.17	0.933011	0.8604	3.2472	4.84	-4.49	-4.8812
	Q1	6	17.8833	127.3	3	1	0.804744	0.791042	2.3103	4.3913	-4.783	-5.3485
	Q3	10.5	27.0833	212.7	4.005	1.33	1.0726	0.962812	3.6435	5.39115	-3.7148	-4.3557
	n	23	23	23	23	23	23	23	21	23	21	23
All experiments	Median	9.5	17.9667	196.1	3.33	1	0.892147	0.853081	2.9075	4.6923	-4.0954	-4.7866
	Q1	7	13.7714	174.9	3	0.84	0.761389	0.771098	2.2834	4.2288	-4.49405	-5.31145
	Q3	11	22.9	217.8	3.67	1.17	0.989258	0.901153	3.4478	5.16965	-3.6397	-4.3056
	n	98	97	97	95	94	95	94	87	91	87	91

## Sheet: fresh+EtOH
		Fresh oocytes pre-activated with ethanol
		No. of Ca2+ transients	Mean interval betwen Ca2+ transients (min)	Duration of Ca2+ oscillations (min)	Duration of the 1st Ca2+ transient (min)	Duration of the 3rd Ca2+ transient (min)	Amplitude of the 1st Ca2+ transient (ΔF/F0)	Amplitude of the 3rd Ca2+ transient (ΔF/F0)	Rate of the 1st Ca2+ increase (min-1)	Rate of the 3rd Ca2+ increase (min-1)	Rate of the 1st Ca2+ decrease (min-1)	Rate of the 3rd Ca2+ decrease (min-1)
Experiment 1	Median	8	9.63333	109.3	2.84	1	0.355906	0.543534	1.5084	2.7558	-2.57605	-3.0405
	Q1	7	6.24371	89.6	0.34	0.42	0.256655	0.391049	0.7845	2.14395	-2.99832	-3.6695
	Q3	17.5	18.4833	147.35	3.08	1.08	0.630793	0.724661	1.9246	3.90205	-1.4224	-1.8911
	n	11	11	11	11	11	11	11	10	11	10	11
Experiment 2	Median	7	18.1917	103.95	2.67	1	0.597649	0.63405	1.6711	3.3907	-3.286	-3.5233
	Q1	5	9.05068	92.375	2.34	0.62	0.478509	0.494188	1.0152	2.42525	-3.72005	-4.54225
	Q3	12	25.2812	121.65	3.745	1	0.766894	0.778402	2.90282	4.1647	-2.4458	-2.73435
	n	28	28	28	28	28	28	28	28	28	28	28
Experiment 3	Median	6	26.3333	106.7	2.92	1	0.565087	0.620367	1.96045	3.3209	-2.8353	-3.6481
	Q1	4	14.5696	82.675	2.62	1	0.478687	0.538317	1.58498	2.90758	-3.38148	-3.9274
	Q3	8.25	27.5117	118.05	3.6625	1.17	0.667589	0.670401	2.24392	3.6213	-2.33697	-3.15803
	n	20	20	20	20	20	20	20	20	20	20	20
All experiments	Median	7	18.75	105.8	2.84	1	0.565677	0.600351	1.77865	3.2704	-2.95285	-3.5299
	Q1	5	10.0944	86.45	2.34	0.67	0.431371	0.492564	1.27282	2.57185	-3.61193	-4.06675
	Q3	12	26.475	126.6	3.5	1.16	0.705269	0.71505	2.44318	3.98165	-2.1659	-2.83235
	n	59	59	59	59	59	59	59	58	59	58	59

[truncated: 1 more sheets: fresh+6DMAP+CHX]
